# Supplementary material for: Peripheral mitochondrial DNA, telomere length and DNA methylation as predictors of live birth in in vitro fertilization cycles
Source: PLoS One. 2022 Jan 24;17(1):e0261591. doi: 10.1371/journal.pone.0261591 (PMC8786209; doi:10.1371/journal.pone.0261591)
Supplement: S1 File — (XLSX) [file pone.0261591.s002.xlsx]

## Sheet: FileFINALEper rivista
ID	EtaF	EtaM	BMI	Fumo	PrecPARTI	INDF	INDM	IND_MATCH	N.PRECIVF	PREC_INT_GIN	CHIRURGIA_OVARICA	DURATA_RICERCA	FSH	FSH2	AFC	PROTOCOLLO	DURATA_PROTOCOL	DOSE_TOT	OVOINSEMINATI	MIIdisponibili	FIVET_ICSI	FERTILIZATION_RATE	OVOCITI_RATE_FERTILIZATION	TOP_QUALITY_EMBRYO	EMBRYO72h	AVAILABLE_EMBRYO	GRAV_ET_FRESCO	NUM_SG	NUM_EMB_BCFPRES	ESITO_GRAV_FRESCO	GRAV_ET_CRIO	ESITO_GRAV_CRIO	TELOMERI_LUNGHEZZA	MTDNA	METILAZIONE	ETABIOLOGICA	filter_$	LBR	FERT_RATE	MILLEMTDNA	eta10perc	EtaBIOcalc	AGEacceleration	STOP	OVOCITI_TOT	OVOBUONItotali	PN	No2PN	TassoFec
1	39	39	20.7	0	0	0	2	5	0	1	0	6	6.8	6.8	13	2	7	1575	5	1	2	2	0.833333	0.5	1	2	1	1	1	5	2		1.24733	0.773311	77.8	38	1	1	40	77.3311	0	38.025	-0.025	0	6	5	2	0	0.4
2	39	37	18.5	0	0	3	0	1	0	1	0	2	3.9	3.9	8	2	7	2100	5	1	1	5	1	1	5	5	0				0		0.7667	1.27092	76.2	41	1	0	100	127.092	0	38.025	2.975	0	5	5	5	0	1
3	38	54	19.6	0	0	1	0	3	2	1	1	4	7.4	7.4	12	2	11	1650	10	1	1	9	1	0.78	7	9	3				1	1	0.868623	0.838288	77.5	33	1	0	90	83.8288	0	36.965	-3.965	0	10	10	9	0	0.9
4	39	40	19.8	0	0	0	1	5	0	1	0	4	10	10	8	2	8	2900	3	1	2	0	0.75			0	3				2		0.698751	0.923776	81	41	1	0	0	92.3776	0	38.025	2.975	0	4	3	0	1	0
5	37	38	24.2	0	0	0	2	5	0	0	0	10	5.5	5.5	18	2	8	1200	0	1	2	0	0				3				0		1.03091	0.495742	78	31	1	0		49.5742	1	35.905	-4.905	0	8	6	4	0	0.67
6	39	43	27.9	0	0	0	1	5	2	0	0	3	5.4	5.4	12	3	11	3300	9	1	2	9	0.75	1	9	9	1	2	2	5	3		1.1069	0.754557	76.9	31	1	1	100	75.4557	1	38.025	-7.025	0	12	9	9	0	1
7	37	36	23.9	1	0	1	1	3	0	0	0	1	8.4	8.4	24	2	7	900	4	1	2	1	1	1		1	1	1	1	5	2		0.870147	0.840578	75	34	1	1	25	84.0578	0	35.905	-1.905	0	4	4	1	0	0.25
8	39	36	28.7	0	0	0	0	1	0	1	0	3	8.9	8.9	13	3	11	2200	8	1	1	6	0.666667	1	6	6	1	1	1	5	2		0.839615	0.754094	75	35	1	1	75	75.4094	0	38.025	-3.025	0	12	8	6	0	0.75
9	39	39	20.7	1	0	2	0	4	0	0	0	6	9.9	9.9	20	2	9	1800	8	1	1	6	1	1	6	6	1	1	0	1	1	5	0.899391	1.47558	76	39	1	1	75	147.558	0	38.025	0.975	0	8	8	6	0	0.75
10	38	38	28.2	0	0	3	0	1	0	1	0	2	8.4	8.4	12	2	9	2250	6	1	2	2	0.375	1	2	2	3				2		0.933732	1.02097	74.1	37	1	0	33.3333	102.097	0	36.965	0.035	0	16	13	2	0	0.333333
11	38	39	24.7	0	0	1	0	3	0	1	0	9	7.5	7.5	10	3	11	2125	9	1	1	9	0.9	1	9	9	0				1	5	0.92936	1.64801	78.3	38	1	1	100	164.801	0	36.965	1.035	0	10	9	9	0	1
12	39	44	20	0	0	1	1	3	0	0	0	1		7.01	16	2	6	1500	5	1	1	2	0.833333	0.5	1	2	1	1	0	1	2		0.877655	1.49383	74.5	39	1	0	40	149.383	0	38.025	0.975	0	6	5	2	0	0.4
13	37	37	26	0	0	0	1	5	0	0	0	6	6	6	13	2	7	1625	4	1	2	2	1	1	2	2	0				1	5	0.953098	0.79902	74.9	39	1	1	50	79.902	0	35.905	3.095	0	4	4	2	0	0.5
14	38	42	20.9	0	0	0	0	1	0	1	0	1	8.8	8.8	13	2	10	2400	2	1	1	0	0.666667			0	3				2		1.70066	1.07951	74.3	36	1	0	0	107.951	0	36.965	-0.965	0	3	2	0	1	0
15	39	45	20	0	0	0	0	1	1	0	0	7	6.17	6.17	18	2	7	1400	6	1	2	4	0.5	0.5	2	4	0				2		1.31728	1.07025	75	32	1	0	66.6667	107.025	1	38.025	-6.025	0	12	6	4	0	0.666667
16	37	36	17.7	0	0	0	2	5	0	0	0	3	5.8	5.8	16	2	8	1200	7	1	2	5	1	0.2	1	5	0				2		1.37185	1.03348	75.3	37	1	0	71.4286	103.348	0	35.905	1.095	0	7	7	5	0	0.714286
17	37	39	20.5	0	0	0	2	5	1	0	0	5	4.5	4.5	15	2	8	1200	10	1	2	7	1	1	7	7	3				1	5	1.45041	1.25728	75.2	37	1	1	70	125.728	0	35.905	1.095	0	10	10	7	0	0.7
18	38	35	26	0	0	1	0	3	0	1	2	2	12.1	12.1	3	2	6	1350	2	1	2	2	0.666667	1	2	2	0				2		1.27682	0.822147	74.5	36	1	0	100	82.2147	0	36.965	-0.965	0	3	2	2	0	1
19	37	39	20.9	0	0	0	0	1	1	1	0	5	6.4	6.4	8	4	8	2400	5	1	2	3	1	1	3	3	0				1	1	0.910408	1.06141	76.8	31	1	0	60	106.141	1	35.905	-4.905	0	5	5	3	0	0.6
20	39	39	28.5	0	0	0	0	1	0	0	0	5	8.3	8.3	4	2	9	1925	6	1	1	3	0.857143	1	3	3	0				2		0.879959	0.861689	77.6	40	1	0	50	86.1689	0	38.025	1.975	0	7	6	3	0	0.5
21	39	40	27.5	0	1	4	2	6	0	0	0	4	4.8	4.8	15	3	10	2250	6	1	2	4	0.375	0.75	3	4	3				0		1.09811	0.861113	77.9	43	1	0	66.6667	86.1113	0	38.025	4.975	0	16	13	4	0	0.666667
22	37	36	21.3	0	0	0	0	1	0	0	0	4	8.5	8.5	12	2	6	1200	5	1	1	2	1	0.5	1	2	0				2		0.687262	0.87856	76.6	36	1	0	40	87.856	0	35.905	0.095	0	5	5	2	0	0.4
23	37	41	18.9	0	0	1	0	3	1	1	0	3	6.7	6.7	17	2	8	1600	6	1	1	1	1	1	1	1	0				2		1.75325	1.71999	76.6	35	1	0	16.6667	171.999	0	35.905	-0.905	0	6	6	1	0	0.166667
24	39	35	25.4	0	0	2	0	4	0	0	0	4	9	9	7	2	9	2900	4	1	1	4	1	1	4	4	0				2		0.882434	1.02501	75.7	38	1	0	100	102.501	0	38.025	-0.025	0	4	4	4	0	1
25	39	41	22.9	1	0	0	0	1	0	0	0	9	6.6	6.6	12	3	9	2025	8	1	1	7	0.8	0.86	6	7	0				1	5	0.783432	1.12907	77.1	40	1	1	87.5	112.907	0	38.025	1.975	0	10	8	7	0	0.875
26	37	31	20.9	0	0	0	1	5	0	0	0	4	7.7	7.7	6	2	11	1650	4	1	2	3	0.8	0.67	2	3	0				0		0.938185	0.988767	75.3	38	1	0	75	98.8767	0	35.905	2.095	0	5	4	3	0	0.75
27	37	39	21.5	0	0	0	1	5	0	0	0	4	4.5	4.5	25	2	10	2000	8	1	2	5	0.470588	1	5	5	3				1	5	1.18178	0.909995	75.6	39	1	1	62.5	90.9995	0	35.905	3.095	0	17	8	5	0	0.625
28	37	38	18.8	0	0	1	0	3	0	0	0	2	4.7	4.7	17	2	7	1400	7	1	1	7	0.4375	1	7	7	3				1	5	0.841928	1.08754	77.3	31	1	1	100	108.754	1	35.905	-4.905	0	16	13	7	0	1
29	39	42	30.8	0	0	0	0	1	1	1	0	5	4.2	4.2	8	2	10	3000	2	1	1	2	1	1	2	2	3				2		0.850423	1.12561	75.2	39	1	0	100	112.561	0	38.025	0.975	0	2	2	2	0	1
30	37	32	23	0	0	1	2	6	0	1	0	2	7	7	18	2	9	1350	3	1	2	2	1	1	2	2	1	1	1	5	2		1.36919	0.800034	75.6	35	1	1	66.6667	80.0034	0	35.905	-0.905	0	3	3	2	0	0.666667
31	37	37	18.2	1	0	1	1	3	0	2	1	1	9.2	9.2	14	2	9	1350	6	1	2	5	0.6	1	5	5	0				2		0.772308	0.929527	74.9	40	1	0	83.3333	92.9527	0	35.905	4.095	0	10	6	5	0	0.833333
32	39	53	18.6	0	0	0	0	1	0	2	0	4	3.4	3.4	10	2	9	2700									3				2		0.942771	1.16316	77.9	40	0	0		116.316	0	38.025	1.975	1
33	37	47	19.5	0	0	0	1	5	0	0	0	3	7.3	7.3	7	2	8	1800	5	1	1	5	1	0.8	4	5	1	1	1	5	2		1.43479	1.3724	75.4	30	1	1	100	137.24	1	35.905	-5.905	0	5	5	5	0	1
34	37	36	22.9	0	1	0	0	1	0	0	0	3	5.7	5.7	14	2	7	1050	3	1	1	3	0.6	0.67	2	3	0				2		0.808529	0.850691	75	32	1	0	100	85.0691	1	35.905	-3.905	0	5	3	3	0	1
35	38	48	22.1	0	0	0	0	1	0	0	0	2	11	11	14	2	8	1800	6	1	2	2	0.75	1	2	2	0				2		1.28373	0.905732	75.4	34	1	0	33.3333	90.5732	0	36.965	-2.965	0	8	6	2	0	0.333333
36	39	39	19.5	0	1	0	2	5	0	0	0	4	8	8	10	3	11	2625	9	1	2	7	1	0.57	4	7	0				3		0.946947	0.86867	76	38	1	0	77.7778	86.867	0	38.025	-0.025	0	9	9	7	0	0.777778
37	39	46	18.4	0	0	1	0	3	0	1	1	1	12	12	3	2	8	1800	2	1	1	1	1	1	1	1	0				2		1.01463	1.09092	76.3	39	1	0	50	109.092	0	38.025	0.975	0	2	2	1	0	0.5
38	37	36	21.1	1	0	1	0	3	0	0	0	1	2.7	2.7	25	2	9	1350	10	1	1	7	0.588235	1	7	7	3				1	5	0.848223	0.776868	75.9	33	1	1	70	77.6868	0	35.905	-2.905	0	17	16	7	0	0.7
39	38	41	18.8	0	0	2	0	4	0	0	0	2	7.6	7.6	15	2	10	2025	8	1	1	5	1	1	5	5	1	1	1	5	2		0.820261	0.823388	75.2	35	1	1	62.5	82.3388	0	36.965	-1.965	0	8	8	5	0	0.625
40	38	33	17.9	1	0	0	0	1	0	0	0	3	3.7	3.7	29	2	7	37.3	2	1	1	2	0.153846	0.5		2	0				1	5	1.11677	0.821735	75.8	38	1	1	100	82.1735	0	36.965	1.035	0	13	10	2	0	1
41	37	38	24.2	0	0	1	0	3	0	1	2	1	11.1	11.1	16	2	7	1125	2	1	2	1	1	1		1	0				2		1.43174	0.674137	78.4	35	1	0	50	67.4137	0	35.905	-0.905	0	2	2	1	0	0.5
42	37	38	19	0	0	4	0	2	0	0	0	4	9.9	9.9	12	2	10	2250	7	1	1	6	0.466667	1	6	6	3				1	5	0.983855	1.04427	75.8	32	1	1	85.7143	104.427	1	35.905	-3.905	0	15	12	6	0	0.857143
43	37	33	19.6	0	0	2	0	4	0	0	0	4	12.12	12.12	7	2	10	2500	4	1	2	4	0.666667	1	4	4	0				1	5	0.747931	1.24408	75.4	35	1	1	100	124.408	0	35.905	-0.905	0	6	4	4	0	1
44	38	53	22.2	0	0	0	0	1	2	0	0	6	5.3	5.3	2	2	8	2400									3				2		0.965841	0.99399	75.6	40	0	0		99.399	0	36.965	3.035	1
45	37	43	23.4	0	0	0	2	5	0	0	0	4	9.9	9.9	15	3	10	1500	3	1	2	1	1	1		1	1	1	1	5	2		0.779552	1.28024	74.9	41	1	1	33.3333	128.024	0	35.905	5.095	0	3	3	1	0	0.333333
46	39	41	22.7	0	1	4	0	2	0	0	0	1		6.92	17	2	8	1200	4	1	2	3	0.5	0.67	2	3	3				1	5	1.53458	0.950104	76.5	37	1	1	75	95.0104	0	38.025	-1.025	0	8	4	3	0	0.75
47	37	37	24	0	0	1	2	6	1	1	1	3	7.5	7.5	10	3	10	2250	5	1	2	4	1	1	4	4	1	1	1	5	0		0.778961	1.05546	76.3	36	1	1	80	105.546	0	35.905	0.095	0	5	5	4	0	0.8
48	37	37	18.3	0	1	0	0	1	0	0	0	2	6.7	6.7	17	2	11	2062.5	5	1	2	4	0.625	1	4	4	0				2		1.0169	1.18566	75.7	34	1	0	80	118.566	0	35.905	-1.905	0	8	5	4	0	0.8
49	39	43	17	0	0	0	0	1	0	0	0	6	5.7	5.7	7	2	7	1550	6	1	1	3	1	1	3	3	0				1	5	0.939966	0.860069	79	40	1	1	50	86.0069	0	38.025	1.975	0	6	6	3	0	0.5
50	39	39	21.1	0	0	0	0	1	0	0	0	3	6.3	6.3	10	3	9	2625	6	1	1	5	0.6	0.8	4	5	0				2		0.884063	0.763699	74.7	46	1	0	83.3333	76.3699	0	38.025	7.975	0	10	6	5	0	0.833333
51	39	39	21	1	1	1	0	3	0	1	1	1	10.3	10.3	10	4	9	2250	4	1	2	2	1	1	2	2	0				2		1.04873	1.33292	78.2	35	1	0	50	133.292	0	38.025	-3.025	0	4	4	2	0	0.5
52	39	49	24.1	0	1	1	0	3	0	2	0	3	10.1	10.1	1	2	12	3600									3				2		0.78635	1.13572	79.8	42	1	0		113.572	0	38.025	3.975	0	0	0
53	37	44	24.6	0	0	0	2	5	1	0	0	2	8	8	5	2	8	2400	4	1	2	3	1	1	3	3	0				1	5	0.945558	0.799237	75.6	27	1	1	75	79.9237	1	35.905	-8.905	0	4	4	3	0	0.75
54	38	49	33	0	0	0	2	5	0	0	0	1	8.6	8.6	15	3	13	3250	1	1	2	1	0.333333	1	1	1	0				2		1.26625	0.694787	75.3	39	1	0	100	69.4787	0	36.965	2.035	0	3	1	1	0	1
55	38	32	25.6	1	0	2	0	4	0	0	0	2	12.2	12.2	14	2	9	2025	6	1	1	5	0.5	1	5	5	0				2		0.832198	0.845977	74.4	33	1	0	83.3333	84.5977	0	36.965	-3.965	0	12	6	5	0	0.833333
56	37	43	22.2	0	0	0	0	1	0	0	0	4	4.9	4.9	11	2	8	1600	3	1	1	2	1	1	2	2	0				2		1.18624	0.951687	76.3	37	1	0	66.6667	95.1687	0	35.905	1.095	0	3	3	2	0	0.666667
57	38	44	24.8	0	0	0	1	5	1	0	0	3	7.2	7.2	16	2	9	1687.5	8	1	2	7	0.615385	1	7	7	0				1	5	1.10926	0.409213	76.7	36	1	1	87.5	40.9213	0	36.965	-0.965	0	13	8	7	0	0.875
58	39	38	34.9	1	0	2	0	4	2	0	0	4	7.2	7.2	15	3	10	2500	6	1	2	1	0.857143	1		1	0				2		1.11034	1.28729	77.6	31	1	0	16.6667	128.729	1	38.025	-7.025	0	7	6	1	0	0.166667
59	37	40	20.2	0	0	1	0	3	1	0	0	2	9.3	9.3	4	2	6	1400	2	1	1	1	1	1	1	1	0				2		1.0825	0.945981	75.2	36	1	0	50	94.5981	0	35.905	0.095	0	2	2	1	0	0.5
60	38	45	18.8	0	1	1	0	3	0	1	2	1	5.9	5.9	7	3	11	2925	4	1	1	3	1	1	3	3	1	1	1	5	2		1.37811	0.740865	75.7	35	1	1	75	74.0865	0	36.965	-1.965	0	4	4	3	0	0.75
61	39	39	19.1	0	0	0	1	5	0	0	0	2	6.7	6.7	16	2	6	1350	4	1	2	3	0.8	0.67	2	3	0				2		0.912475	1.02501	75.4	37	1	0	75	102.501	0	38.025	-1.025	0	5	4	3	0	0.75
62	37	39	22.7	0	0	1	2	6	0	1	1	2	8.3	8.3	5	2	7	2100	4	1	2	2	0.666667	1	2	2	0				1	1	0.689402	1.19584	76.9	38	1	0	50	119.584	0	35.905	2.095	0	6	4	2	0	0.5
63	37	39	22.7	0	0	1	2	6	1	1	1	3	8.3	8.3	5	2	8	2400	8	1	2	7	0.727273	1	7	7	0				2		0.820819	0.817788	78.9	38	1	0	87.5	81.7788	0	35.905	2.095	0	11	8	7	0	0.875
64	39	34	34.9	0	0	0	2	5	0	0	0	10	7	7	4	3	8	2000	2	1	2	2	0.333333	1		2	0				2		1.02889	1.18536	78.8	42	1	0	100	118.536	0	38.025	3.975	0	6	2	2	0	1
65	39	32	19.8	0	0	0	0	1	0	0	0	2	6.1	6.1	6	2	6	1200		0							3				2		0.640742	1.34915	77.2	38	1	0		134.915	0	38.025	-0.025	0	0	0
66	38	40	28.6	0	1	4	0	2	0	0	0	2	4.47	4.47	30	2	17	3112.5	11	1	1	5	1	1	5	5	1	1	1	5	2		1.05651	0.633027	77.4	37	1	1	45.4545	63.3027	0	36.965	0.035	0	11	11	5	0	0.454545
67	38	37	17	0	0	0	2	5	1	0	0	6	6.5	6.5	11	2	8	1800	6	1	2	5	0.666667	0.8	4	5	0				2		2.52764	1.3529	75.5	33	1	0	83.3333	135.29	0	36.965	-3.965	0	9	6	5	0	0.833333
68	38	40	23.7	1	1	0	2	5	1	0	0	2	6	6	21	2	9	1350	5	1	2	4	0.555556	0.5	2	4	1	1	1	5	2		0.957475	0.907303	76.6	37	1	1	80	90.7303	0	36.965	0.035	0	9	5	4	0	0.8
69	39	40	33.3	1	0	0	2	5	1	0	0	15	8.2	8.2	13	4	11	2750	12	1	2	5	0.857143	0.2	1	5	0				2		0.984042	1.31104	78.2	40	1	0	41.6667	131.104	0	38.025	1.975	0	14	12	5	0	0.416667
70	39	45	24.8	0	0	2	2	6	0	0	0	4	11	11	2	2	12	3600									3				2		1.57023	0.921666	75.2	43	0	0		92.1666	0	38.025	4.975	1
71	37	36	25.4	0	0	0	0	1	0	0	0	7	5.5	5.5	12	2	6	900	2	1	1	2	1	1	2	2	1	1	1	5	3		0.880227	1.05743	74.9	32	1	1	100	105.743	1	35.905	-3.905	0	2	2	2	0	1
72	38	34	19.6	0	0	1	0	3	1	0	0	5	6.29	6.29	20	2	9	1350	8	1	1	8	1	0.63	5	8	1	1	0	1	1	5	0.828967	1.09968	76.1	34	1	1	100	109.968	0	36.965	-2.965	0	8	8	8	0	1
73	39	40	27.3	0	0	0	0	1	0	0	0	12	6	6	9	2	9	1350	5	1	1	3	1	1	3	3	0				2		0.689782	1.13602	77.4	43	1	0	60	113.602	0	38.025	4.975	0	5	5	3	0	0.6
74	37	40	20.8	0	0	0	2	5	2	0	0	6	6.3	6.3	15	3	11	2475	3	1	2	1	0.25	1		1	0				0		0.824543	1.1248	74.9	39	1	0	33.3333	112.48	0	35.905	3.095	0	12	12	1	0	0.333333
75	38	49	23.5	0	0	2	1	4	0	1	0	6	6.1	6.1	3	2	4	800									3				2		1.22239	0.934537	74.4	35	0	0		93.4537	0	36.965	-1.965	1
76	37	48	21.8	0	0	0	3	5	1	0	0	15	13	13	10	2	8	2000	3	1	2	2	0.75	1	2	2	1	1	1	5	2		1.00732	1.8169	76.3	34	1	1	66.6667	181.69	0	35.905	-1.905	0	4	3	2	0	0.666667
77	37	41	18.7	0	0	0	2	5	0	0	0	3	6.2	6.2	9	2	8	1800	3	1	2	2	0.75	0.5	1	2	0				2		0.83785	1.03893	78.4	39	1	0	66.6667	103.893	0	35.905	3.095	0	4	3	2	0	0.666667
78	39	39	20.8	0	0	2	0	4	0	1	0	4	4	4	23	2	7	1312.5	16	1	1	8	1	0.75	6	8	3				2		1.0923	0.855696	75.8	38	1	0	50	85.5696	0	38.025	-0.025	0	16	16	8	0	0.5
79	39	41	21.7	0	0	2	0	4	0	3	0	2		7.01	16	2	7	1400	11	1	1	11	0.846154	1	11	11	0				0		0.980124	1.03571	79.5	44	1	0	100	103.571	0	38.025	5.975	0	13	11	11	0	1
80	37	37	19.9	0	0	0	0	1	0	0	0	3		7.75	8	2	7	1575	2	1	2	1	0.666667	1		1	0				2		1.15159	1.05118	75.8	37	1	0	50	105.118	0	35.905	1.095	0	3	2	1	0	0.5
81	37	40	29.4	0	1	4	0	2	1	0	0	1		8.39	1	2	14	4200	1	1	2	0	0.5			0	3				2		1.06937	2.07235	76.5	36	1	0	0	207.235	0	35.905	0.095	0	2	1	0	1	0
82	39	42	22	0	0	1	0	3	0	1	1	2		8.3	2	2	5	1500									3				2		0.875333	1.20497	76.5	36	0	0		120.497	0	38.025	-2.025	1
83	39	39	21.5	1	0	0	0	1	2	0	0	8		6.92	17	2	8	2400	6	1	1	1	1	1	1	1	0				2		0.970771	1.45054	77.4	35	1	0	16.6667	145.054	0	38.025	-3.025	0	6	6	1	0	0.166667
84	37	40	30.8	1	0	4	2	6	2	0	0	18	5.4	5.4	18	2	11	1650	3	1	2	2	0.75	1	2	2	1	1	1	5	2		0.866144	1.07073	75	32	1	1	66.6667	107.073	1	35.905	-3.905	0	4	3	2	0	0.666667
85	38	37	18.8	0	0	0	0	1	2	0	0	7	10.7	10.7	13	2	8	2150	5	1	2	5	0.625	0.6	3	5	0				0		0.760941	1.25112	76.8	36	1	0	100	125.112	0	36.965	-0.965	0	8	5	5	0	1
86	39	43	21.9	1	0	1	0	3	0	0	0	2	6.6	6.6	10	2	7	1750	3	1	1	3	1	1	3	3	0				2		0.806857	0.966515	75.3	38	1	0	100	96.6515	0	38.025	-0.025	0	3	3	3	0	1
87	39	46	27.2	0	0	2	0	4	1	0	0	9	7.9	7.9	28	3	12	1987.5	14	1	1	10	1	1	10	10	0				1	5	0.985063	1.05241	76.9	40	1	1	71.4286	105.241	0	38.025	1.975	0	14	14	10	0	0.714286
88	37	38	22.1	0	0	0	0	1	0	0	0	3		7.84	7	2	6	1300	4	1	1	2	1	1	2	2	1	1	1	5	2		1.11649	0.824009	78.9	35	1	1	50	82.4009	0	35.905	-0.905	0	4	4	2	0	0.5
89	39	43	20.5	0	0	1	0	3	1	1	1	3	5.5	5.5	11	2	9	2325	7	1	1	4	1	1	4	4	0				0		0.751655	0.80154	77.9	36	1	0	57.1429	80.154	0	38.025	-2.025	0	7	7	4	0	0.571429
90	38	40	18.3	0	0	0	0	1	0	1	0	2	6.4	6.4	16	2	10	2500	12	1	1	9	1	1	9	9	3				1	5	1.24193	0.929194	75.8	34	1	1	75	92.9194	0	36.965	-2.965	0	12	12	9	0	0.75
91	37	38	25.4	0	1	0	0	1	0	1	0	5	6.5	6.5	26	2	9	1425	6	1	1	1	1	1		1	0				2		0.849322	0.704656	76.9	34	1	0	16.6667	70.4656	0	35.905	-1.905	0	6	6	1	0	0.166667
92	37	38	25.6	0	0	0	0	1	0	0	0	3		7.93	6	2	8	2400	1	1	2	1	0.5	1		1	0				2		1.33402	1.04304	76.9	37	1	0	100	104.304	0	35.905	1.095	0	2	1	1	0	1
93	39	35	27.9	1	0	1	0	3	0	0	0	2	11	11	11	2	6	1200	4	1	1	2	1	1	2	2	0				1	5	1.03451	0.934878	75.1	20	1	1	50	93.4878	1	38.025	-18.025	0	4	4	2	0	0.5
94	39	35	19.5	0	0	4	0	2	0	0	0	6	7.1	7.1	12	2	9	2025	9	1	1	6	0.9	1	6	6	0				0		1.51455	1.07974	75.6	41	1	0	66.6667	107.974	0	38.025	2.975	0	10	9	6	0	0.666667
95	38	43	22.2	0	1	4	0	2	2	0	0	2	6	6	30	2	10	1500	7	1	2	6	0.269231	1	6	6	3				0		0.835305	1.35249	75.9	40	1	0	85.7143	135.249	0	36.965	3.035	0	26	15	6	0	0.857143
96	38	38	19.9	0	0	0	0	1	0	0	0	4	11.7	11.7	21	2	8	1550	5	1	1	1	0.625	1		1	0				2		1.07258	1.61065	77.4	38	1	0	20	161.065	0	36.965	1.035	0	8	5	1	0	0.2
97	37	38	18.7	0	0	1	0	3	0	1	1	2	7.8	7.8	7	2	9	2700	6	1	1	2	0.666667	1	2	2	0				2		0.738147	0.909795	75.9	33	1	0	33.3333	90.9795	0	35.905	-2.905	0	9	6	2	0	0.333333
98	38	45	22.1	0	0	0	0	1	1	1	0	6		7.56	10	3	11	2475	7	1	1	7	1	1	7	7	0				1	5	1.1916	0.92326	75.5	40	1	1	100	92.326	0	36.965	3.035	0	7	7	7	0	1
99	39	50	19.5	0	0	2	2	6	1	0	0	6	12.8	12.8	7	4	10	3000	0	1	2		0				3				0		0.845671	0.041256	77.7	39	1	0		4.1256	0	38.025	0.975	0	4	3	2	0	0.67
100	39	39	21.1	1	0	3	0	1	0	0	0	4	7.8	7.8	4	2	5	1500									3				2		0.788495	1.32605	75.7	35	0	0		132.605	0	38.025	-3.025	1
101	39	41	21.8	1	0	0	2	5	1	0	0	5	4.1	4.1	15	3	12	2400	12	1	2	8	0.666667	1	8	8	3				1	5	0.76973	1.15454	79.3	40	1	1	66.6667	115.454	0	38.025	1.975	0	18	12	8	0	0.666667
102	39	42	23.6	0	0	0	1	5	0	0	0	2	7.8	7.8	12	2	6	1500	2	1	1	2	1	1	2	2	0				2		0.998516	0.734426	75.2	36	1	0	100	73.4426	0	38.025	-2.025	0	2	2	2	0	1
103	39	39	18.5	0	1	2	0	4	0	0	0	4	6.6	6.6	10	2	10	2250	10	1	1	7	1	1	7	7	3				0		0.753578	0.948385	76.8	44	1	0	70	94.8385	0	38.025	5.975	0	10	10	7	0	0.7
104	37	46	23.8	1	0	0	0	1	0	2	0	3	9.1	9.1	9	2	12	2400	6	1	1	4	1	1	4	4	0				0		0.937261	0.983355	79	40	1	0	66.6667	98.3355	0	35.905	4.095	0	6	6	4	0	0.666667
105	37	35	22	0	0	2	0	4	0	0	0	2	7.3	7.3	14	2	10	2250	10	1	1	6	1	1	6	6	1	1	1	5	3		1.73271	0.87555	75	35	1	1	60	87.555	0	35.905	-0.905	0	10	10	6	0	0.6
106	37	37	19.5	0	0	1	0	3	0	0	0	3	5	5	11	2	8	1500	3	1	2	1	0.6	1	1	1	0				2		0.842286	1.6758	77.7	40	1	0	33.3333	167.58	0	35.905	4.095	0	5	3	1	0	0.333333
107	39	46	27.4	0	1	0	0	1	0	0	0	3		7.2	14	2	9	1800	11	1	2	4	1	1	4	4	0				2		0.977673	0.540686	74.8	37	1	0	36.3636	54.0686	0	38.025	-1.025	0	11	11	4	0	0.363636
108	37	37	21.7	1	1	3	0	1	0	0	0	1	9.3	9.3	5	3	12	2400	3	1	2	2	1	1		2	0				2		0.733682	1.30439	79	36	1	0	66.6667	130.439	0	35.905	0.095	0	3	3	2	0	0.666667
109	38	38	20.9	0	0	0	1	5	1	0	0	4	5.3	5.3	15	2	8	1500	7	1	2	5	0.4375	1	5	5	3				1	5	1.09165	1.19163	79.7	39	1	1	71.4286	119.163	0	36.965	2.035	0	16	15	5	0	0.714286
110	37	49	23.2	0	0	2	0	4	0	0	0	4	6.5	6.5	7	2	6	1800	4	1	1	3	1	1	3	3	0				1	5	1.35743	0.92783	77.8	32	1	1	75	92.783	1	35.905	-3.905	0	4	4	3	0	0.75
111	39	39	20.5	1	0	0	1	5	0	0	0	4	10.6	10.6	7	2	10	3000	5	1	2	1	0.833333	1	1	1	0				2		0.832385	1.53312	78.3	41	1	0	20	153.312	0	38.025	2.975	0	6	5	1	0	0.2
112	38	38	23	0	1	2	1	4	0	0	0	3	9	9	4	4	6	1350	1	1	2	1	1	1	1	1	0				0	2	0.652892	1.05964	74.5	36	1	0	100	105.964	0	36.965	-0.965	0	1	1	1	0	1
113	39	37	29.7	0	1	4	0	2	0	1	0	4	5.5	5.5	40	2	11	1237.5	11	1	1	8	0.366667	0.75	6	8	3				1	5	1.30392	0.921105	78.2	41	1	1	72.7273	92.1105	0	38.025	2.975	0	30	23	8	0	0.727273
114	38	41	22.9	0	0	1	1	3	0	1	1	2	6.3	6.3	2	2	11	3300	3	1	2	2	1	0.5	1	2	0				2		0.855469	0.947285	75.9	37	1	0	66.6667	94.7285	0	36.965	0.035	0	3	3	2	0	0.666667
115	39	45	18.8	1	0	0	1	5	0	0	0	4	7.4	7.4	16	2	8	2000	7	1	2	7	0.411765	1	7	7	3				0		1.28362	0.775163	75.6	37	1	0	100	77.5163	0	38.025	-1.025	0	17	14	7	0	1
116	38	41	28.7	0	0	1	1	3	0	1	0	2	10.6	10.6	5	2	7	1575	2	1	1	1	1	1		1	0				2		0.723906	1.07016	75.5	34	1	0	50	107.016	0	36.965	-2.965	0	2	2	1	0	0.5
117	38	39	21.2	1	0	1	1	3	0	0	0	2	9	9	8	2	8	1800	7	1	2	3	1	1	3	3	0				2		0.796023	0.924799	75.2	35	1	0	42.8571	92.4799	0	36.965	-1.965	0	7	7	3	0	0.428571
118	39	46	28.5	0	1	0	2	5	1	0	0	2	5.6	5.6	9	4	10	3000	6	1	2	1	0.75	1		1	0				2		1.7985	1.54539	74.4	39	1	0	16.6667	154.539	0	38.025	0.975	0	8	6	1	0	0.166667
119	37	40	22.6	0	1	2	0	4	0	0	0	1	8.5	8.5	1	4	9	3600	1	1	2	1	1	1	1	1	0				2		1.16906	1.92375	81.9	34	1	0	100	192.375	0	35.905	-1.905	0	1	1	1	0	1
120	38	42	23	0	1	1	0	3	0	2	2	1	5.8	5.8	6	2	8	2400	3	1	1	3	0.6	1	3	3	0				1	5	1.4636	0.772321	77.3	32	1	1	100	77.2321	1	36.965	-4.965	0	5	3	3	0	1
121	38	41	26.8	0	0	4	0	2	0	0	0	4	5.09	5.09	8	2	10	1875	9	1	1	5	1	0.8	4	5	0				2		0.83897	0.840554	75	35	1	0	55.5556	84.0554	0	36.965	-1.965	0	9	9	5	0	0.555556
122	37	40	19.1	0	1	0	2	5	0	0	0	1	5.6	5.6	8	2	8	2000	8	1	2	8	0.888889	1	8	8	1	1	1	5	3		0.672251	0.902993	76.1	30	1	1	100	90.2993	1	35.905	-5.905	0	9	8	8	0	1
123	39	36	19.2	0	0	0	0	1	0	0	0	4	6.07	6.07	10	2	8	1500	10	1	1	5	0.454545	1	5	5	3				0		1.09493	0.945774	76.6	37	1	0	50	94.5774	0	38.025	-1.025	0	22	17	5	0	0.5
124	38	39	19.5	0	1	0	0	1	1	0	0	1	8.8	8.8	26	2	9	1800	10	1	1	8	0.454545	0.88	7	8	3				0		0.904413	1.03196	76.9	35	1	0	80	103.196	0	36.965	-1.965	0	22	18	8	0	0.8
125	37	43	21.1	1	0	4	0	2	0	0	0	3		6.55	21	2	7	787.5	2	1	1	1	1	1		1	0				0		1.34564	1.23055	74.7	39	1	0	50	123.055	0	35.905	3.095	0	2	2	1	0	0.5
126	37	40	22	1	0	1	0	3	0	0	0	6	7.5	7.5	12	2	8	1800	6	1	1	4	0.75	1	4	4	0				0		1.05624	0.979401	75.3	38	1	0	66.6667	97.9401	0	35.905	2.095	0	8	6	4	0	0.666667
127	38	44	24.8	0	0	1	0	3	1	1	1	4	5.9	5.9	7	2	9	2700	7	1	1	6	1	1	6	6	0				1	5	0.915518	1.1815	74.1	39	1	1	85.7143	118.15	0	36.965	2.035	0	7	7	6	0	0.857143
128	39	38	23.1	0	1	0	2	5	0	0	0	3	6.7	6.7	5	4	7	2100	3	1	2	3	1	0	0	3	3				2		1.2339	1.42842	76.9	39	1	0	100	142.842	0	38.025	0.975	0	3	3	3	0	1
129	38	38	23.1	1	0	0	1	5	0	0	0	8	7.1	7.1	17	2	7	1050		0							3				0		1.0988	0.935508	74.7	41	1	0		93.5508	0	36.965	4.035	0	2	0
130	38	35	24.8	0	0	0	0	1	0	0	0	3	6.1	6.1	39	2	8	1200	9	1	1	5	0.391304	1	5	5	3				1	5	0.921126	0.716834	76.7	35	1	1	55.5556	71.6834	0	36.965	-1.965	0	23	17	5	0	0.555556
131	38	43	23.2	0	0	0	0	1	0	0	0	3	5.3	5.3	8	4	7	2100	8	1	1	4	1	1	4	4	1	1	1	5	3		0.824012	1.21463	78.3	37	1	1	50	121.463	0	36.965	0.035	0	8	8	4	0	0.5
132	37	33	29.6	0	1	2	0	4	2	1	0	4	5	5	7	2	10	3000	5	1	1	5	1	1	5	5	0				0		0.65902	0.946111	78.4	37	1	0	100	94.6111	0	35.905	1.095	0	5	5	5	0	1
133	39	38	20.2	1	0	0	1	5	1	0	0	3	5.24	5.24	17	2	9	1600	6	1	2	5	0.857143	1	5	5	0				2		1.04628	0.748039	75.4	40	1	0	83.3333	74.8039	0	38.025	1.975	0	7	6	5	0	0.833333
134	39	42	20.8	1	0	2	0	4	1	1	0	4	8.2	8.2	6	2	8	2900	4	1	1	2	1	0		2	3				2		1.01545	1.17863	77.7	29	1	0	50	117.863	1	38.025	-9.025	0	4	4	2	0	0.5
135	39	42	28.1	0	0	3	2	5	0	0	0	2	8.9	8.9	1	4	11	3300	2	1	2	2	0.666667	1	2	2	1	1	1	5	2		0.826156	0.935013	74.5	42	1	1	100	93.5013	0	38.025	3.975	0	3	2	2	0	1
136	37	41	18.3	0	1	2	0	4	2	0	0	1	5.9	5.9	13	2	9	1125	2	1	1	0	0.666667			0	3				2		1.10055	0.692155	78.9	38	1	0	0	69.2155	0	35.905	2.095	0	3	2	0	1	0
137	37	41	23.9	1	1	0	2	5	0	0	0	2		7.65	9	2	9	2400	9	1	2	2	0.473684	1	2	2	3				0		0.753301	1.06572	77.1	40	1	0	22.2222	106.572	0	35.905	4.095	0	19	18	2	0	0.222222
138	38	45	20.1	0	0	2	0	4	0	0	0	3	4.3	4.3	7	2	8	1650	10	1	1	10	0.833333	0.8	8	10	3				1	1	1.06015	0.831252	75.4	38	1	0	100	83.1252	0	36.965	1.035	0	12	10	10	0	1
139	38	39	18.3	0	1	1	1	3	0	1	1	2		7.93	6	2	8	1600	1	1	2	1	1	1	1	1	0				2		1.1341	0.958916	74.5	34	1	0	100	95.8916	0	36.965	-2.965	0	1	1	1	0	1
140	39	43	21.5	0	0	1	0	3	0	1	1	1	6.15	6.15	14	2	9	2250	11	1	1	8	0.846154	1	8	8	3				1	5	1.09136	0.802884	75.7	39	1	1	72.7273	80.2884	0	38.025	0.975	0	13	11	8	0	0.727273
141	38	35	19.5	0	0	0	0	1	0	0	0	5	7.2	7.2	10	2	7	1575	9	1	1	5	1	1	5	5	1	2	2	5	3		1.01918	1.25703	75	47	1	1	55.5556	125.703	0	36.965	10.035	0	9	9	5	0	0.555556
142	37	38	22.9	0	1	0	2	5	0	0	0	0	11.9	11.9	6	2	9	1500	5	1	2	3	0.714286	1	3	3	0				2		0.841896	1.4529	76.3	35	1	0	60	145.29	0	35.905	-0.905	0	7	5	3	0	0.6
143	37	34	24.4	0	0	0	2	5	0	1	0	4		6.92	17	2	9	1537.5	10	1	2	4	0.344828	1	4	4	3				1	5	1.13703	1.67241	78	39	1	1	40	167.241	0	35.905	3.095	0	29	20	4	0	0.4
144	38	36	19.8	0	0	2	0	4	0	1	0	2	10	10	6	2	7	1575	8	1	1	6	1	1	6	6	0				1	5	1.12949	1.44812	77.7	42	1	1	75	144.812	0	36.965	5.035	0	8	8	6	0	0.75
145	37	36	20.2	0	0	2	0	4	1	0	0	3	8.57	8.57	3	3	11	3300	3	1	2	3	0.75	0.67	2	3	0				2		0.990464	1.28493	76.3	34	1	0	100	128.493	0	35.905	-1.905	0	4	3	3	0	1
146	38	50	22	1	0	0	0	1	0	0	0	3	9.8	9.8	16	2	9	2025	10	1	1	5	0.4	1	5	5	3				0		0.68691	1.08912	76.6	35	1	0	50	108.912	0	36.965	-1.965	0	25	20	5	0	0.5
147	37	39	21.6	0	1	0	2	5	1	0	0	2	6.2	6.2	12	2	6	900	2	1	2	0	1			0	3				2		0.915327	1.60653	78.7	37	1	0	0	160.653	0	35.905	1.095	0	2	2	0	1	0
148	37	38	17.7	0	0	0	1	5	1	0	0	5	9.5	9.5	12	2	8	2200	7	1	2	5	0.777778	1	5	5	0				0		0.918057	1.07536	77.3	39	1	0	71.4286	107.536	0	35.905	3.095	0	9	7	5	0	0.714286
149	38	41	25	0	0	0	0	1	0	1	0	5	11.3	11.3	3	4	7	2100	1	1	1	0	1			0	3				0		1.01883	0.867364	79.4	38	1	0	0	86.7364	0	36.965	1.035	0	1	1	0	1	0
150	37	37	21.8	0	0	2	0	4	0	0	0	2	6.8	6.8	24	2	9	1687.5	6	1	1	5	1	1	5	5	0				0		0.887396	0.838029	76	38	1	0	83.3333	83.8029	0	35.905	2.095	0	6	6	5	0	0.833333
151	38	38	24	0	0	0	2	5	0	0	0	3	6.8	6.8	5	2	7	2100	1	1	2	1	0.333333	1	1	1	0				2		0.807699	1.22106	75.3	37	1	0	100	122.106	0	36.965	0.035	0	3	1	1	0	1
152	39	42	21.8	0	0	2	0	4	0	0	0	2	6.9	6.9	6	2	7	1575		0			0				0				0		0.849865	1.11345	77	32	1	0		111.345	1	38.025	-6.025	0	1	0
153	37	42	19.5	0	1	2	0	4	0	0	0	2	5.4	5.4	15	2	9	1350	4	1	1	4	1	1	4	4	1	1	1	5	0		0.841305	1.095	77	38	1	1	100	109.5	0	35.905	2.095	0	4	4	4	0	1
154	37	45	18.7	0	0	0	0	1	0	0	0	3	6.5	6.5	9	2	7	1500	3	1	1	2	1	0.5	1	2	0				2		1.00341	1.07604	76.7	36	1	0	66.6667	107.604	0	35.905	0.095	0	3	3	2	0	0.666667
155	39	40	19.5	0	0	0	2	5	0	0	0	2	11	11	8	2	9	3200	4	1	2	3	0.8	1	3	3	0				0		0.800041	0.722168	75.1	32	1	0	75	72.2168	1	38.025	-6.025	0	5	4	3	0	0.75
156	37	35	24.7	0	0	1	0	3	0	0	0	2	9.4	9.4	7	2	9	2250	6	1	1	6	0.857143	0.83	5	6	0				0		0.811698	0.943541	75.6	36	1	0	100	94.3541	0	35.905	0.095	0	7	6	6	0	1
157	37	37	18.2	0	0	4	0	2	0	0	0	3	0.31	0.31	5	2	10	3000	2	1	1	1	1	1		1	0				2		0.863111	1.32047	77.5	39	1	0	50	132.047	0	35.905	3.095	0	2	2	1	0	0.5
158	37	36	19.5	0	0	0	0	1	0	0	0	4		7.38	12	2	8	1425	6	1	1	5	1	0.4	2	5	0				0		1.13441	1.34997	76.1	39	1	0	83.3333	134.997	0	35.905	3.095	0	6	6	5	0	0.833333
159	37	49	18.3	0	0	0	2	5	2	1	0	9	7.4	7.4	12	2	8	1650	3	1	2	3	0.333333	1	3	3	1	2	2	5	2		1.03469	1.38319	77.6	34	1	1	100	138.319	0	35.905	-1.905	0	9	3	3	0	1
160	38	44	20.8	1	0	1	2	6	0	0	0	2	8.8	8.8	8	2	7	2100	4	1	2	3	1	1	3	3	0				2		0.735812	1.00077	76	37	1	0	75	100.077	0	36.965	0.035	0	4	4	3	0	0.75
161	37	34	20.4	0	0	0	0	1	0	0	0	4	4.7	4.7	20	2	7	1500	6	1	1	3	1	1	3	3	0				1		0.943046	0.937752	75.2	35	1	0	50	93.7752	0	35.905	-0.905	0	6	6	3	0	0.5
162	38	44	22.7	0	0	3	0	1	0	1	0	6	9.9	9.9	6	2	12	3600	4	1	1	1	1	1		1	0				2		0.99899	0.736971	75.6	40	1	0	25	73.6971	0	36.965	3.035	0	4	4	1	0	0.25
163	37	48	20.9	0	0	0	2	5	0	0	0	2		7.38	12	2	9	2700	5	1	2	3	0.625	1	3	3	0				0		1.03182	0.761314	76	31	1	0	60	76.1314	1	35.905	-4.905	0	8	5	3	0	0.6
164	38	37	19.1	0	0	0	0	1	0	0	0	3	4.55	4.55	11	2	9	1575	4	1	1	4	0.8	1	4	4	1	1	1	5	2		0.959315	0.898838	75.7	37	1	1	100	89.8838	0	36.965	0.035	0	5	4	4	0	1
165	37	38	18.7	0	0	0	0	1	0	1	0	3	8.7	8.7	9	3	13	3450	8	1	2	6	0.8	1	6	6	0				2		1.07904	0.635925	78.1	37	1	0	75	63.5925	0	35.905	1.095	0	10	8	6	0	0.75
166	38	44	19.2	0	1	0	2	5	0	0	0	1	4.06	4.06	4	2	8	1200	9	1	2	6	0.75	1	6	6	0				2		1.29856	0.874907	76.6	44	1	0	66.6667	87.4907	0	36.965	7.035	0	12	9	6	0	0.666667
167	39	50	18.7	0	0	3	0	1	0	0	0	2	14.8	14.8	5	2	12	4400									3				0		1.3373	1.24053	76.3	43	0	0		124.053	0	38.025	4.975	1
168	38	36	20.8	0	0	1	1	3	0	0	0	3	5.21	5.21	14	3	12	2400	5	1	2	3	0.833333	0.33	1	3	0				2		1.17974	1.30818	77.1	39	1	0	60	130.818	0	36.965	2.035	0	6	5	3	0	0.6
169	38	51	23.9	0	0	0	2	5	0	0	0	8	8.2	8.2	9	2	10	2550	1	1	2	0	0.5			0	3				2		0.651162	0.729642	77.2	39	1	0	0	72.9642	0	36.965	2.035	0	2	1	0	1	0
170	39	42	27.1	0	0	0	0	1	2	0	0	4	5.6	5.6	16	2	8	2400	8	1	1	6	1	1	6	6	0				2		0.858683	1.24463	77.7	32	1	0	75	124.463	1	38.025	-6.025	0	8	8	6	0	0.75
171	37	42	20.5	0	0	1	0	3	2	1	1	5	9	9	10	2	9	2250	4	1	1	3	1	0.67	2	3	3				0		1.03331	1.03519	76.2	35	1	0	75	103.519	0	35.905	-0.905	0	4	4	3	0	0.75
172	38	44	18.8	0	1	3	0	1	0	0	0	1	4.9	4.9	9	2	9	2700	7	1	1	7	1	0.86	6	7	1	1	1	5	3		1.02839	1.23227	78	38	1	1	100	123.227	0	36.965	1.035	0	7	7	7	0	1
173	37	42	19.4	1	0	0	1	5	1	0	0	6	5	5	16	3	11	2475	11	1	1	9	0.846154	1	9	9	0				1	5	1.03433	0.901408	77.5	39	1	1	81.8182	90.1408	0	35.905	3.095	0	13	11	9	0	0.818182
174	38	38	26.4	0	0	0	0	1	0	0	0	2	5.5	5.5	5	2	11	3300	2	1	2	2	1	1	2	2	1	1	1	1	2		1.21515	0.960272	78.9	34	1	0	100	96.0272	0	36.965	-2.965	0	2	2	2	0	1
175	38	42	18.1	0	1	0	0	1	0	0	0	5	8.5	8.5	13	2	7	1350	8	1	1	7	1	1	7	7	1	1	1	5	3		0.933544	0.748187	73.1	36	1	1	87.5	74.8187	0	36.965	-0.965	0	8	8	7	0	0.875
176	39	43	26.7	0	0	3	1	5	0	0	0	6	13	13	7	2	7	2100	1	1	2	1	1	1		1	0				2		0.801112	1.08988	74.8	37	1	0	100	108.988	0	38.025	-1.025	0	1	1	1	0	1
177	38	49	21.5	0	0	2	0	4	0	1	0	2	6.9	6.9	9	2	7	2100	1	1	1	1	1	1		1	0				2		1.17915	0.670291	77.2	40	1	0	100	67.0291	0	36.965	3.035	0	1	1	1	0	1
178	37	47	20.6	1	0	2	0	4	0	1	0	2	10	10	7	2	8	1800	2	1	1	1	0.4	1	1	1	0				0		0.72995	1.05343	75.7	39	1	0	50	105.343	0	35.905	3.095	0	5	4	1	0	0.5
179	37	50	20.1	0	0	0	0	1	0	1	0	3	7.2	7.2	12	2	10	2300	9	1	1	7	1	1	7	7	1	1	1	1	0		1.09618	0.0277761	80.8	48	1	0	77.7778	2.77761	0	35.905	12.095	0	9	9	7	0	0.777778
180	37	26	27.3	1	0	0	2	5	0	1	0	3	6.3	6.3	11	2	9	2025	6	1	2	2	1	1	2	2	0				3		1.33995	0.930083	74.5	32	1	0	33.3333	93.0083	1	35.905	-3.905	0	6	6	2	0	0.333333
181	39	37	19.1	0	0	0	0	1	0	1	0	3	9.65	9.65	19	2	8	2400	8	1	1	8	0.571429	1	8	8	1	1	1	5	3		1.2722	0.688677	79.5	38	1	1	100	68.8677	0	38.025	-0.025	0	14	14	8	0	1
[truncated: 7 more columns]
